# Supplementary material for: Occupational exposure to HIV among nurses at a major tertiary hospital: Reporting and utilization of post-exposure prophylaxis; A cross-sectional study in the Western Cape, South Africa
Source: PLoS One. 2020 Apr 14;15(4):e0230075. doi: 10.1371/journal.pone.0230075 (PMC7156052; doi:10.1371/journal.pone.0230075)
Supplement: S1 Dataset — (CSV) [file pone.0230075.s002.csv]

gender	maritalstatus	yearsofwork	qualification	training	q2a	q2b	q2c	q2d	q2e	q2f	o	q2g	q2h	q2i	q2j	q3a	source	guidelines	q3d	q3e	q3f	q4a	q4b	q4c	q4d	q4e	q4f	q5a	q5b	recapping	q5d	knowscore	newq3d	newq3e	newq3f	exposure	exposed	dep_code	qualification_01	pracscore	knwscores	attiscoreq1	attiscoreq2	attiscoreq3	attiscoreq4	attiscoreq5	attiscoreq6	overallattiscore	attituperc
female	single	4	diploma/certificate	no	yes	2 yrs		1	1	1	1	1		1		yes	2	yes	dont know	within 72 hours	6 months	strongly agree	strongly agree	strongly agree	agree	strongly agree	strongly agree	yes	everytime	never	3/ 4full					exposed	yes	medical	diploma/certificate	4	3	1	1	1	1	0	1	5	83
female	married	35	diploma/certificate	no	yes	2 yrs			1	1	1	1		1		no	7	dont know	dont know	dont know	dont know							yes	everytime							exposed	yes	OPD	diploma/certificate	2	0
female	single	6	diploma/certificate	no	yes	1 yr		1	3	1	1	2		2	6	no	7	no	negative	within 72 hours	dont know	strongly agree	strongly agree	strongly agree	strongly agree	neutral	neutral	yes	everytime	never	completely full		1	1		exposed	yes	casualty	diploma/certificate	3	2	1	1	1	1	0	0	4	67
female	married	15	diploma/certificate	no	yes	1 yr		1	3	2					1	yes	6	no	dont know	within 72 hours	28 days	strongly agree	strongly agree	strongly agree	strongly agree	strongly agree	strongly agree	yes	everytime	never	3/ 4full			1	1	exposed	yes	casualty	diploma/certificate	4	3	1	1	1	1	0	1	5	83
female	married	25	diploma/certificate	no	yes	1 yr		1	3	2				1		yes	1	yes	unknown	within 72 hours	6 months	strongly agree	strongly agree	strongly agree	agree	disagree	strongly agree	yes	everytime	never	3/ 4full	8	0	1	0	exposed	yes	OPD	diploma/certificate	4	2	1	1	1	1	1	1	6	100
female	single	1	bachelors	no	yes	1 yr		1	1	1	1	1		1		yes	6	dont know	dont know	within 72 hours	28 days	strongly agree	agree	strongly agree	strongly agree	strongly agree	strongly agree	yes	everytime	never	3/ 4full	8	0	1	1	exposed	yes	casualty	bachelors	4	3	1	1	1	1	0	1	5	83
female	married	3	bachelors	no	yes	6 months		1	2	1	1	2	2	1		yes	3	no	always	within 72 hours	28 days	strongly agree	strongly agree	strongly agree	strongly agree	disagree	strongly agree	yes	everytime	yes,if not used on patient	3/ 4full	9	5	1	1	exposed	yes	casualty	bachelors	3	3	1	1	1	1	1	1	6	100
male	single	1	diploma/certificate	no	yes	6 months		2	1	1	1	1		1		yes	1	dont know	negative	within 72 hours	dont know	strongly agree	strongly agree	strongly agree	agree	neutral	strongly agree	yes	everytime	never	completely full	6	1	1	0	exposed	yes	medical	diploma/certificate	3	3	1	1	1	1	0	1	5	83
female	married	7	others	no	yes	6 months		1	1	2						no	7	dont know	dont know	dont know	dont know	strongly agree	strongly agree	strongly agree	strongly agree	neutral	neutral	yes	everytime	never	3/ 4full					exposed	yes	casualty	others	4	0	1	1	1	1	0	0	4	67
female	single	23	bachelors	yes	yes	6 months		1	1	1	1	1		1		yes	1	yes	negative	within 72 hours	28 days	strongly agree	strongly agree	strongly agree	strongly agree	strongly agree	strongly agree	yes	everytime	never	3/ 4full					exposed	yes	medical	bachelors	4	4	1	1	1	1	0	1	5	83
female	married	14	diploma/certificate	no	yes	6 months		1	3	2				3	5	yes	3	yes	postive	within 72 hours	28 days	strongly agree	strongly agree	strongly agree	strongly agree	strongly agree		yes	everytime	never	completely full	6	0	1	1	exposed	yes	OPD	diploma/certificate	3	3	1	1	1	1	0		4	67
female	divorced	24	diploma/certificate	no	yes	6 months			1	2					3	yes	6	no	negative	within 72 hours	28 days	strongly agree	strongly agree	strongly agree	strongly agree	agree	strongly agree	no	everytime	yes,if not used on patient	3/ 4full	5	1	1	1	exposed	yes	OPD	diploma/certificate	3	4	1	1	1	1	0	1	5	83
male	married	18	bachelors	yes	yes	6 months			3	2				1		yes	1	yes	negative	within 72 hours	dont know	strongly agree	strongly agree	strongly agree	agree	agree	neutral	yes	everytime	never	3/ 4full		1	1		exposed	yes	casualty	bachelors	4	3	1	1	1	1	0	0	4	67
female	married	33	diploma/certificate	no	yes	6 months		1	1	1	1	2	1	1		yes	1	yes	negative	anytime after exposure	28 days	strongly agree	strongly agree	strongly agree	strongly agree	strongly agree	strongly agree	yes	everytime	never	3/ 4full	4	1	0	1	exposed	yes	OPD	diploma/certificate	4	4	1	1	1	1	0	1	5	83
male	single	30	diploma/certificate	no	yes	6 months		3	3	2						no	7	yes	unknown	anytime after exposure	dont know	strongly agree	strongly agree	strongly agree	strongly agree	strongly agree	strongly agree	yes	everytime	never	completely full	8	0	0	0	exposed	yes	OPD	diploma/certificate	4	0	1	1	1	1	0	1	5	83
female	single	7	diploma/certificate	no	yes		2 yrs	2	1	1	1	2	1	1		yes	1	no	postive	anytime after exposure	life time	neutral	strongly agree	strongly agree	strongly agree	neutral	strongly agree	no	everytime	yes,if not used on patient	completely full					exposed	yes	medical	diploma/certificate	1	2	0	1	1	1	0	1	4	67
female	married	2	diploma/certificate	no	no											no	7	no	dont know	within 72 hours	life time	agree	agree	agree	agree	strongly agree		yes	everytime	never	3/ 4full					not exposed	0	OPD	diploma/certificate	3	2	1	1	1	1	0		4	67
female	single	5	diploma/certificate	yes	no											yes	1	no	unknown	within 72 hours	dont know	strongly agree	strongly agree	strongly agree	strongly agree	strongly agree	strongly agree	yes	everytime	yes,if not used on patient	completely full	10	0	1	0	not exposed	0	medical	diploma/certificate	2	2	1	1	1	1	0	1	5	83
female	married	30	diploma/certificate	yes	no											yes	1	yes	dont know	within 72 hours	28 days	strongly agree	strongly agree	strongly agree	strongly agree	strongly agree	strongly agree	yes	everytime	never	3/ 4full					not exposed	0	medical	diploma/certificate	4	1	1	1	1	1	0	1	5	83
female	single	6	diploma/certificate	no	no											yes	2	yes	negative	within 72 hours	28 days	strongly agree	strongly agree	strongly agree	agree	strongly agree	strongly agree	yes	everytime	never	3/ 4full					not exposed	0	medical	diploma/certificate	4	4	1	1	1	1	0	1	5	83
female	single	7	bachelors	yes	no											yes	1	yes	negative	within 72 hours	28 days	strongly agree	strongly agree	strongly agree	strongly agree	strongly agree	strongly agree	yes	everytime	never	3/ 4full	5	1	1	1	not exposed	0	medical	bachelors	3	4	1	1	1	1	0	1	4	67
female	single	1	diploma/certificate	no	no											no	7	no	postive	within 72 hours	6 months	strongly agree	strongly agree	strongly agree	strongly agree	strongly agree	strongly agree	yes	everytime	yes,if not used on patient	completely full					not exposed	0	casualty	diploma/certificate	2	0	1	1	1	1	0	1	5	83
female	married	22	diploma/certificate	no	no											yes	6	yes	negative	within 72 hours	28 days	agree	agree	agree	agree	agree	agree	yes	everytime	yes,if not used on patient	3/ 4full	5	1	1	1	not exposed	0	casualty	diploma/certificate	3	4	1	1	1	1	0	1	5	83
female	married	3	diploma/certificate	yes	no											yes	1	dont know	postive	within 72 hours	28 days	strongly agree	strongly agree	strongly agree	agree	strongly agree	agree	yes	everytime	never	3/ 4full					not exposed	0	medical	diploma/certificate	4	3	1	1	1	1	0	1	5	83
female	married		diploma/certificate	no	no											no	7	no	negative	within 72 hours	28 days	strongly agree	strongly agree	strongly agree	strongly agree	disagree		yes	everytime	never	1/2 full	4	1	1	1	not exposed	0	casualty	diploma/certificate	3	3	1	1	1	1	1		5	83
female	divorced	4	diploma/certificate	no	no											yes	3	dont know	postive	anytime after exposure	28 days	strongly agree	strongly agree	strongly agree	agree	agree	strongly agree	yes	everytime	never	3/ 4full	5	0	0	1	not exposed	0	OPD	diploma/certificate	4	2	1	1	1	1	0	1	5	83
female	single	0	diploma/certificate	no	no											yes	1	yes	negative	within 72 hours	dont know	strongly agree	strongly agree	strongly agree	strongly agree		strongly agree	yes	everytime	yes,if not used on patient	3/ 4full					not exposed	0	medical	diploma/certificate	3	3	1	1	1	1		1	5	83
female	widowed	31	diploma/certificate	no	no											yes	6	no	negative	anytime after exposure	dont know	strongly agree	agree	agree	neutral	agree	agree	yes	everytime	never	completely full					not exposed	0	medical	diploma/certificate	3	3	1	1	1	0	0	1	4	67
female	single	1	diploma/certificate	no	no											yes	3	yes	negative	within 72 hours	28 days	strongly agree	strongly agree	agree	agree	disagree	neutral	yes	everytime	never	3/ 4full					not exposed	0	medical	diploma/certificate	4	2	1	1	1	1	1	0	5	83
female	single	3	others	yes	no											no	7	no	dont know	dont know	dont know							yes	everytime	yes,if not used on patient	3/ 4full					not exposed	0	casualty	others	3	0
female	divorced	5	diploma/certificate	no	no											yes	3	yes	unknown	within 72 hours	dont know	strongly agree	strongly agree	strongly agree	strongly agree	neutral	agree	yes	everytime	never	3/ 4full					not exposed	0	medical	diploma/certificate	4	2	1	1	1	1	0	1	5	83
female	married	31	diploma/certificate	yes	no											yes	1	yes	negative	anytime after exposure	28 days	strongly agree		strongly agree	strongly agree	strongly agree	strongly agree	yes	everytime	yes,if not used on patient	3/ 4full					not exposed	0	medical	diploma/certificate	3	3	1		1	1	0	1	4	67
female	married	1	diploma/certificate	no	no											yes	6	dont know	negative	within 72 hours	28 days	agree	agree	agree	agree	neutral	agree	yes	everytime	never	3/ 4full					not exposed	0	medical	diploma/certificate	4	4	1	1	1	1	0	1	5	83
					no											no	7	dont know	negative	within 72 hours	28 days	strongly agree	strongly agree	agree	agree	disagree	agree	yes	everytime	never	3/ 4full					not exposed	0			4	3	1	1	1	1	1	1	6	100
female	married	3	diploma/certificate	no	no											yes	1	yes	negative	within 72 hours	28 days	strongly agree	strongly agree	strongly agree	agree	strongly agree	strongly agree	yes	everytime	yes,if not used on patient	completely full	5	1	1	1	not exposed	0	casualty	diploma/certificate	2	4	1	1	1	1	0	1	5	83
female	single	9	others	no	no											no	7	dont know	dont know	anytime after exposure	dont know	agree	agree	agree			agree	yes	everytime	yes,if not used on patient	completely full	9	0	0	0	not exposed	0	OPD	others	2	0	1	1	1			1	4	67
male	single	13	masters	yes	no											yes	1	yes	unknown	anytime after exposure	6 months	strongly agree	strongly agree	strongly agree	strongly agree	strongly agree	strongly agree	yes	everytime	never	completely full	7	0	0	0	not exposed	0	medical	bachelors	3	1	1	1	1	1	0	1	5	83
female	married	32	diploma/certificate	no	no											yes	1	yes	negative	within 72 hours	6 months	strongly agree	strongly agree	agree	disagree	disagree	agree	no	everytime	never	3/ 4full					not exposed	0	medical	diploma/certificate	4	2	1	1	1	0	1	1	5	83
female	married	5	diploma/certificate	no	no											yes	1	dont know	dont know	dont know	dont know	strongly agree	agree	strongly agree	strongly agree	strongly agree	agree	yes	everytime	yes,if not used on patient	3/ 4full	11	0	0	0	not exposed	0	casualty	diploma/certificate	3	1	1	1	1	1	0	1	5	83
female	single	29	diploma/certificate	no	no											yes	1	yes	dont know	within 72 hours	28 days	agree	agree	agree	agree	agree	agree	yes	everytime	never	3/ 4full					not exposed	0	medical	diploma/certificate	4	3	1	1	1	1	0	1	5	83
female	single	10	diploma/certificate	no	no											no	7	dont know	dont know	dont know	dont know							yes								not exposed	0	casualty	diploma/certificate	1	0
male	married	9	diploma/certificate	no	no											yes	6	yes	negative	within 72 hours	dont know							yes	everytime	never	1/2 full		1	1		not exposed	0	OPD	diploma/certificate	3	3
female	divorced	23	others	yes	no											yes	5	yes	dont know	dont know	dont know	strongly agree	strongly agree	strongly agree	neutral	agree	agree	yes	everytime	yes,if not used on patient	completely full	12	0	0	0	not exposed	0	OPD	others	2	1	1	1	1	0	0	1	4	67
female	single	5	diploma/certificate	no	no											yes	3	dont know	unknown	dont know	6 months	agree	agree	strongly agree	disagree			yes	everytime	never	1/2 full					not exposed	0	medical	diploma/certificate	3	3	1	1	1	0			3	50
female	single	12	diploma/certificate	no	no											no	7	no	dont know	within 72 hours	28 days	strongly agree	agree	strongly agree	agree	agree		yes	everytime	yes,if not used on patient	3/ 4full					not exposed	0	OPD	diploma/certificate	3	1	1	1	1	1	0		4	67
female	divorced	22	diploma/certificate	no	no											no	7	dont know	dont know	dont know	dont know							yes	everytime	never	completely full					not exposed	0	medical	diploma/certificate	3	0
female	single	8	diploma/certificate	no	no											no	7	no	dont know	dont know	dont know	strongly agree	strongly agree	strongly agree	strongly agree	strongly agree	strongly agree	yes	everytime	yes,if not used on patient	completely full					not exposed	0	medical	diploma/certificate	2	3	1	1	1	1	0	1	4	67
female	married	18	bachelors	yes	no											yes	1	yes	negative	within 72 hours	28 days	strongly agree	strongly agree	agree	strongly agree	strongly agree	strongly agree	yes	everytime	never	3/ 4full	5	1	1	1	not exposed	0	OPD	bachelors	4	4	1	1	1	1	0	1	5	67
female	married	4	diploma/certificate	no	no											yes	1	no	unknown	anytime after exposure	28 days	agree	agree	agree	agree	agree	strongly agree	yes	everytime	yes,if not used on patient	3/ 4full	6	0	0	1	not exposed	0	OPD	diploma/certificate	3	3	1	1	1	1	0	1	5	83
female	married	28	diploma/certificate	no	no											no	7	dont know	postive	dont know	dont know	neutral	agree	agree	neutral	disagree		yes	everytime	never	completely full					not exposed	0	OPD	diploma/certificate	4	0	0	1	1	0	1		3	50
female	single	0	diploma/certificate	no	no											yes	3	yes	negative	within 72 hours	dont know	strongly agree	strongly agree	strongly agree	strongly agree	strongly agree	strongly agree	yes	everytime	never	completely full					not exposed	0	medical	diploma/certificate	3	3	1	1	1	1	0	1	5	83
female	married	27	diploma/certificate	no	no											yes	2	dont know	negative	within 72 hours	28 days	strongly agree	strongly agree	strongly agree	agree	strongly agree	strongly agree	yes	everytime	never	3/ 4full					not exposed	0	medical	diploma/certificate	4	4	1	1	1	1	0	1	5	83
female	single	15	diploma/certificate	no	no											yes	2	yes	postive	within 72 hours	28 days	agree	agree	agree	agree	disagree	strongly agree	yes	everytime	never	1/2 full	6	0	1	1	not exposed	0	casualty	diploma/certificate	3	3	1	1	1	1	1	1	6	100
female	married	12	diploma/certificate	no	no											no	7	dont know	dont know	dont know	dont know		agree	agree			agree	yes	everytime	never	3/ 4full	11	0	0	0	not exposed	0	OPD	diploma/certificate	4	0		1	1			1	3	50
female	married	26	diploma/certificate	no	no											yes	3	yes	dont know	within 72 hours	6 months	strongly agree	strongly agree	strongly agree	agree	agree	agree	yes	everytime	never	3/ 4full					not exposed	0	medical	diploma/certificate	3	2	1	1	1	1	0	1	5	83
male	married	17	diploma/certificate	no	no											no	7	dont know	dont know	dont know	dont know	strongly agree	strongly agree	strongly agree	strongly agree	strongly agree	strongly agree	yes	everytime	never	1/2 full					not exposed	0	medical	diploma/certificate	3	2	1	1	1	1	0	1	5	83
male	married	15	diploma/certificate	no	no											yes	4	yes	negative	within 72 hours	dont know	strongly agree	strongly agree	strongly agree	strongly agree	agree	strongly agree	yes	everytime	never	3/ 4full					not exposed	0	OPD	diploma/certificate	4	3	1	1	1	1	0	1	5	83
female	married	26	diploma/certificate	no	no											no	7	no	dont know	dont know	dont know		strongly agree	strongly agree	disagree	neutral	agree	yes	everytime	never	3/ 4full					not exposed	0	OPD	diploma/certificate	4	2		1	1	0	0	1	3	50
female	single	3	diploma/certificate	no	no											yes	5	dont know	negative	within 72 hours	6 months	strongly agree	strongly agree	agree	agree	strongly agree	agree	yes	everytime	never	1/2 full					not exposed	0	OPD	diploma/certificate	3	2	1	1	1	1	0	1	5	83
female	married	9	diploma/certificate	yes	no											yes	4	yes	postive	within 72 hours	28 days	strongly agree	strongly agree	strongly agree	agree	strongly agree	strongly agree	yes	everytime	never	3/ 4full	6	0	1	1	not exposed	0	medical	diploma/certificate	4	3	1	1	1	1	0	1	5	83
female	single	4	diploma/certificate	no	no											no	7	dont know	negative	anytime after exposure	life time	agree	agree	strongly agree	agree	strongly agree	strongly agree	yes	everytime	yes,if not used on patient	completely full	5	1	0	0	not exposed	0	casualty	diploma/certificate	2	1	1	1	1	1	0	1	5	83
female	married	13	diploma/certificate	no	no											yes	6	yes	dont know	anytime after exposure	6 months	strongly agree	strongly agree	strongly agree	strongly agree	strongly agree	strongly agree	yes	everytime	never	3/ 4full					not exposed	0	medical	diploma/certificate	3	2	1	1	1	1	0	1	5	83
female	single	1	diploma/certificate	yes	no											yes	1	yes	dont know	anytime after exposure	28 days	strongly agree	strongly agree	strongly agree	strongly agree	strongly agree	strongly agree	yes	everytime	yes,if not used on patient	3/ 4full					not exposed	0	casualty	diploma/certificate	3	3	1	1	1	1	0	1	5	83
female	married	32	bachelors	yes	no											yes	1	yes	negative	within 72 hours	28 days	strongly agree	strongly agree	strongly agree	disagree		strongly agree	yes	everytime	never	3/ 4full	5	1	1	1	not exposed	0	OPD	bachelors	4	4	1	1	1	0		1	4	67
female	married	3	diploma/certificate	no	no											no	7	no	dont know	dont know	dont know	neutral	agree	neutral	neutral	agree	neutral									not exposed	0	medical	diploma/certificate		0	0	1	0	0	0	0	1	17
female	married	8	diploma/certificate	no	no											no	7	dont know	dont know	anytime after exposure	dont know	strongly agree	strongly agree	strongly agree		neutral	agree	no	everytime	never	3/ 4full	9	0	0	0	not exposed	0	OPD	diploma/certificate	3	0	1	1	1		0	1	4	67
female	married	9	diploma/certificate	yes	no											yes	1	yes	negative	within 72 hours	28 days	agree	agree	strongly agree	strongly agree	strongly agree	strongly agree	yes	everytime	never	completely full	5	1	1	1	not exposed	0	medical	diploma/certificate	4	4	1	1	1	1	0	1	5	83
female	single	32	others	no	no											yes	3	yes	dont know	dont know	dont know							yes	everytime	yes,if not used on patient	completely full	12	0	0	0	not exposed	0	casualty	others	2	1
female	married	24	bachelors	no	no											yes	1	dont know	negative	within 72 hours	dont know	strongly agree	strongly agree	strongly agree	agree	agree	agree	yes	everytime	never	3/ 4full					not exposed	0	medical	bachelors	4	3	1	1	1	1	0	1	5	83
female	single	6	bachelors	yes	no											yes	1	no	unknown	anytime after exposure	life time	agree	agree	strongly agree	agree	agree	agree	yes	everytime	never	completely full					not exposed	0	medical	bachelors	3	1	1	1	1	1	0	1	5	83
female	divorced	24	diploma/certificate	yes	no											yes	1	yes	negative	within 72 hours	28 days	strongly agree	strongly agree	strongly agree	strongly agree	strongly agree	strongly agree	yes	everytime	never	3/ 4full	5	1	1	1	not exposed	0	OPD	diploma/certificate	4	4	1	1	1	1	0	1	5	83
female	married	13	diploma/certificate	yes	no											yes	1	dont know	dont know	dont know	28 days	strongly disagree	agree	strongly agree	agree	agree	agree	yes	everytime	never	completely full					not exposed	0	medical	diploma/certificate	3	2	0	1	1	1	0	1	4	67
female	single	2	diploma/certificate	no	no											yes	6	dont know	postive	anytime after exposure	28 days	strongly agree	strongly agree	strongly agree	neutral	neutral	agree	yes	everytime	never	3/ 4full	5	0	0	1	not exposed	0	OPD	diploma/certificate	4	2	1	1	1	0	0	1	4	67
female	married	23	diploma/certificate	no	no											yes	3	yes	dont know	within 72 hours	6 months	strongly agree	strongly agree	strongly agree	strongly agree	strongly agree	strongly agree	yes	everytime	never	1/2 full					not exposed	0	OPD	diploma/certificate	3	1	1	1	1	1	0	1	5	83
female	widowed	15	diploma/certificate	no	no											no	7	no	dont know	dont know	dont know	strongly agree	strongly agree	strongly agree				yes	everytime	never	completely full					not exposed	0	medical	diploma/certificate	3	0	1	1	1				3	50
female	single	1	diploma/certificate	yes	no											yes	1	yes	negative	within 72 hours	6 months	strongly agree	strongly agree	strongly agree	agree	strongly agree	strongly agree	yes	everytime	never	3/ 4full	6	1	1	0	not exposed	0	casualty	diploma/certificate	4	3	1	1	1	1	0	1	5	83
female	single	4	diploma/certificate	no	no											no	7	dont know	dont know	dont know	dont know							yes								not exposed	0	casualty	diploma/certificate	1	0
female	single	10	diploma/certificate	yes	no											yes	1	no	dont know	within 72 hours	28 days	strongly agree	strongly agree	strongly agree	agree	neutral	agree	yes	everytime	never	completely full					not exposed	0	medical	diploma/certificate	3	1	1	1	1	1	0	1	5	83
female	single	3	diploma/certificate	yes	no											yes	1	yes	dont know	dont know	dont know	agree	agree	agree	disagree		agree	yes	everytime	never	3/ 4full					not exposed	0	medical	diploma/certificate	4	1	1	1	1	0		1	4	67
female	married	9	diploma/certificate	no	no											no	7	dont know	dont know	dont know	dont know							yes								not exposed	0	casualty	diploma/certificate	1	0
female	divorced	17	diploma/certificate	yes	no											yes	1	yes	dont know	within 72 hours	28 days	strongly agree	strongly agree	strongly agree	strongly agree	agree	agree	yes	everytime	never	3/ 4full			1	1	not exposed	0	casualty	diploma/certificate	4	3	1	1	1	1	0	1	5	83
female	single	9	diploma/certificate	no	no											yes	3	yes	unknown	within 72 hours	dont know	strongly agree	strongly agree	strongly agree	strongly agree	strongly agree	agree	yes	when used on HIV patient	never	completely full					not exposed	0	medical	diploma/certificate	2	1	1	1	1	1	0	1	5	83
female	single	32	others	no	no											no	7	dont know	dont know	dont know	dont know	strongly agree	strongly agree	strongly agree	agree	agree	strongly agree	yes	everytime	yes,if not used on patient	completely full	11	0	0	0	not exposed	0	medical	others	2	0	1	1	1	1	0	1	5	83
female	married	5	diploma/certificate	no	no											yes	3	dont know	postive	within 72 hours	dont know	agree	agree	agree	agree	neutral	agree	yes	everytime	never	completely full	9	0	1	0	not exposed	0	casualty	diploma/certificate	3	2	1	1	1	1	0	1	5	83
female	single	4	diploma/certificate	no	no											no	7	dont know	dont know	dont know	dont know	strongly agree	strongly agree	strongly agree	strongly agree	strongly agree		yes	everytime	never	3/ 4full					not exposed	0	medical	diploma/certificate	4	3	1	1	1	1	0		4	67
female	married	26	diploma/certificate	no	no											yes	1	yes	negative	within 72 hours	6 months	agree	agree	strongly agree	disagree	disagree		yes	everytime	never	1/2 full					not exposed	0	medical	diploma/certificate	2	1	1	1	1	0	1		4	67
female	single	4	bachelors	no	no											yes	4	yes	negative	within 72 hours	28 days	strongly agree	strongly agree	agree	strongly agree	agree	strongly agree	yes	everytime	never	3/ 4full					not exposed	0	medical	bachelors	4	2	1	1	1	1	0	1	5	83
female	married	9	diploma/certificate	yes	no											yes	1	yes	negative	within 72 hours	28 days	strongly agree	strongly agree	strongly agree	strongly agree	strongly agree	strongly agree	yes	everytime	never	3/ 4full					not exposed	0	OPD	diploma/certificate	4	4	1	1	1	1	0	1	5	83
female	married	7	diploma/certificate	yes	no											no	1	yes	postive	anytime after exposure	life time	strongly agree	agree	strongly agree	strongly agree	neutral	strongly agree	yes	everytime	yes,if not used on patient	3/ 4full	6	0	0	0	not exposed	0	OPD	diploma/certificate	3	0	1	1	1	1	0	1	5	83
female	single	1	diploma/certificate	no	no											yes	5	dont know	unknown	anytime after exposure	dont know	strongly agree	strongly agree	strongly agree	neutral	agree	agree	yes	everytime	yes,if not used on patient	completely full					not exposed	0	casualty	diploma/certificate	3	1	1	1	1	0	0	1	4	67
female	married	6	diploma/certificate	no	no											no	7	dont know	negative	anytime after exposure	6 months	strongly agree	strongly agree	strongly agree		agree	strongly agree	yes	everytime	never	3/ 4full					not exposed	0	medical	diploma/certificate	3	1	1	1	1		0	1	4	67
female	single	13	diploma/certificate	no	no																	agree	agree	agree	disagree	agree	agree	yes	everytime	never	3/ 4full					not exposed	0	medical	diploma/certificate	4		1	1	1	0	0	1	4	67
female	divorced	1	diploma/certificate	no	no											no	7	dont know	unknown	within 72 hours	28 days	strongly agree	strongly agree	strongly agree	strongly agree	agree	neutral	yes	everytime	never	3/ 4full					not exposed	0	casualty	diploma/certificate	4	2	1	1	1	1	0	0	4	67
female	single	7	diploma/certificate	no	no											no	7	no	dont know	dont know	dont know	strongly agree	strongly agree	strongly agree		strongly agree	strongly agree	yes	everytime	yes,if not used on patient	completely full					not exposed	0	medical	diploma/certificate	2	0	1	1	1		0	1	4	67
female	single	8	diploma/certificate	no	no											yes	1	yes	postive	anytime after exposure	28 days	agree	agree	agree	agree	agree	agree	yes	everytime	yes,if not used on patient	completely full	5	0	0	1	not exposed	0	casualty	diploma/certificate	3	2	1	1	1	1	0	1	5	83
female	married	4	diploma/certificate	no	no											yes	3	yes	dont know	within 72 hours	6 months	strongly agree	strongly agree	strongly agree	strongly agree	strongly agree	strongly agree	yes	everytime	never	1/2 full					not exposed	0	medical	diploma/certificate	3	2	1	1	1	1	0	1	5	83
female	married	2	diploma/certificate	no	no											yes	5	yes	unknown	within 72 hours	dont know	strongly agree	strongly agree	strongly agree	agree		strongly agree	yes	everytime	never	3/ 4full	7	0	1	1	not exposed	0	medical	diploma/certificate	4	2	1	1	1	1		1	5	83
female	married	36	bachelors	yes	no											yes	1	no	negative	within 72 hours	6 months	strongly agree	strongly agree	strongly agree	strongly agree	strongly agree	strongly agree	yes	everytime	never	3/ 4full	6	1	1	0	not exposed	0	OPD	bachelors	4	3	1	1	1	1	0	1	5	83
female	single	1	diploma/certificate	no	no											yes	1	dont know	postive	within 72 hours	28 days	strongly agree	strongly agree	strongly agree	agree	neutral	strongly agree	yes	everytime	never	3/ 4full					not exposed	0	medical	diploma/certificate	4	1	1	1	1	1	0	1	5	83
female	divorced	31	others	no	no											yes	1	yes	dont know	anytime after exposure	dont know	strongly agree	strongly agree	strongly agree	strongly agree	strongly agree	strongly agree	no	everytime	never	completely full			0	0	not exposed	0	casualty	others	2	1	1	1	1	1	0	1	5	83
female	single	2	diploma/certificate	no	no											yes	1	yes	negative	within 72 hours	28 days	strongly agree	strongly agree	strongly agree	strongly agree	strongly agree	strongly agree	yes	everytime	never	1/2 full	5	1	1	1	not exposed	0	medical	diploma/certificate	3	4	1	1	1	1	0	1	5	83
female	married	6	diploma/certificate	no	no											yes	1	yes	dont know	dont know	dont know	strongly agree	strongly agree	strongly agree	strongly agree	neutral	neutral	yes	everytime	yes,if not used on patient	3/ 4full					not exposed	0	OPD	diploma/certificate	3	1	1	1	1	1	0	0	4	67
female	single	10	diploma/certificate	no	no											yes	6	dont know	postive	anytime after exposure	28 days	strongly agree	strongly agree	agree	agree	agree	strongly agree	yes	everytime	never	3/ 4full	5	0	0	1	not exposed	0	casualty	diploma/certificate	4	2	1	1	1	1	0	1	5	83
female	married	16	diploma/certificate	yes	no											yes	1	yes	negative	within 72 hours	28 days	disagree	agree	agree	agree	agree	agree	yes	everytime	never	completely full					not exposed	0	medical	diploma/certificate	3	4	0	1	1	1	0	1	4	67
female	married	24	diploma/certificate	no	no											yes	6	yes	negative	within 72 hours	28 days	agree	agree	agree	agree	disagree	agree	yes	everytime	never	3/ 4full					not exposed	0	casualty	diploma/certificate	4	4	1	1	1	1	1	1	6	100
female	single	6	diploma/certificate	yes	no											yes	2	dont know	unknown	within 72 hours	28 days	strongly agree	strongly agree	strongly agree	strongly agree	strongly agree	strongly agree	yes	everytime	never	3/ 4full	7	0	1	1	not exposed	0	casualty	diploma/certificate	3	3	1	1	1	1	0	1	5	83
female	single	24	diploma/certificate	no	no											yes	6	yes	dont know	within 72 hours	dont know	strongly agree	strongly agree	strongly agree	neutral	neutral	neutral	yes	everytime	never						not exposed	0	medical	diploma/certificate	3	3	1	1	1	0	0	0	3	50
female	married	36	diploma/certificate	no	no											no	7	no	negative	dont know	dont know	agree	agree	agree	agree	agree	agree	yes	when used on HIV patient	yes,if not used on patient	3/ 4full					not exposed	0	medical	diploma/certificate	1	4	1	1	1	1	0	1	5	83
female	married	38	diploma/certificate	no	no											yes	1	yes	negative	within 72 hours	28 days	strongly agree	strongly agree	strongly agree	strongly agree	agree	neutral	yes	everytime	never	3/ 4full	5	1	1	1	not exposed	0	medical	diploma/certificate	4	4	1	1	1	1	0	0	4	67
male	single	4	diploma/certificate	no	no											yes	2	yes	negative	anytime after exposure	dont know	strongly agree	strongly agree	strongly agree	neutral	disagree	strongly agree	yes	everytime	never	completely full					not exposed	0	medical	diploma/certificate	3	2	1	1	1	0	1	1	5	83
female	single	5	diploma/certificate	no	no											no	7	dont know	negative	anytime after exposure	dont know	strongly agree	strongly agree	strongly agree		agree	strongly agree	yes	everytime	never	3/ 4full					not exposed	0	medical	diploma/certificate	3	2	1	1	1		0	1	4	67
female	married	29	diploma/certificate	no	no											yes	2	yes	negative	within 72 hours	28 days	strongly agree	strongly agree	strongly agree	strongly agree	strongly agree	strongly agree	yes	everytime	never	3/ 4full	6	1	1	1	not exposed	0	casualty	diploma/certificate	3	4	1	1	1	1	0	1	5	83
female	single	3	diploma/certificate	no	no											yes	6	yes	negative	within 72 hours	dont know	strongly agree	strongly agree	strongly agree	strongly agree	strongly agree	strongly agree	yes	everytime	never	3/ 4full	5	1	1	1	not exposed	0	medical	diploma/certificate	4	3	1	1	1	1	0	1	5	83
female	married	3	bachelors	no	no											yes	5	yes	dont know	anytime after exposure	28 days	strongly agree	strongly agree	strongly agree	disagree	strongly disagree	strongly agree	yes	everytime	never	3/ 4full					not exposed	0	medical	bachelors	3	0	1	1	1	0	1	1	5	83
male	single	4	others	no	no											yes	1	yes	negative	within 72 hours	28 days	strongly agree	agree	strongly agree	strongly agree	agree	stronly disagree	yes	everytime	yes,if not used on patient	completely full	5	1	1	1	not exposed	0	medical	others	2	4	1	1	1	1	0	0	4	67
																																				not exposed	0				3
male	single	1	bachelors	no	no											no	7	yes	dont know	dont know	dont know	strongly agree	strongly agree	strongly agree	strongly agree	agree	neutral	yes	everytime	yes,if not used on patient	1/2 full	11	0	0	0	not exposed	0	medical	bachelors	2	0	1	1	1	1	0	0	4	67
female	single	4	diploma/certificate	no	no											yes	2	yes	negative	within 72 hours	28 days	strongly agree	strongly agree	agree	agree	agree	agree	yes	everytime	yes,if not used on patient	3/ 4full					not exposed	0	medical	diploma/certificate	3	4	1	1	1	1	0	1	5	83
female	married	18	diploma/certificate	no	no											no	7	dont know	dont know	within 72 hours	6 months	strongly agree	strongly agree	strongly agree	agree			yes	everytime	never	completely full					not exposed	0	casualty	diploma/certificate	3	4	1	1	1	1			4	67
female	married	8	diploma/certificate	no	no											yes	6	yes	negative	within 72 hours	dont know	strongly agree	strongly agree	strongly agree	strongly agree	strongly agree	strongly agree	yes	everytime	never	3/ 4full	8	1	1	0	not exposed	0	medical	diploma/certificate	4	3	1	1	1	1	0	1	5	83
female	divorced	25	diploma/certificate	no	no											yes	4	dont know	negative	dont know	28 days	strongly agree	agree	agree	strongly agree	strongly agree	agree	yes	everytime	never	3/ 4full					not exposed	0	medical	diploma/certificate	4	3	1	1	1	1	0	1	5	83
female	single	18	diploma/certificate	no	no											yes	5	dont know	dont know	within 72 hours	28 days	strongly agree	strongly agree	strongly agree	agree	agree	agree	yes	everytime	never	3/ 4full					not exposed	0	medical	diploma/certificate	4	4	1	1	1	1	0	1	5	83
female	married	4	bachelors	no	no											yes	5	yes	negative	within 72 hours	28 days	strongly agree	strongly agree	strongly agree	strongly agree	strongly agree	strongly agree	yes	everytime	never	3/ 4full					not exposed	0	OPD	bachelors	3	1	1	1	1	1	0	1	5	83
female	married	26	diploma/certificate	yes	no											yes	4	yes	negative	within 72 hours	28 days	strongly agree	strongly agree	strongly agree	strongly agree	strongly agree	strongly agree	yes	everytime	never	3/ 4full	5	1	1	1	not exposed	0	OPD	diploma/certificate	4	4	1	1	1	1	0	1	5	83
female	single	3	diploma/certificate	no	no											yes	7	dont know	postive	anytime after exposure	dont know	agree	agree	strongly agree	agree	agree	agree	yes	everytime	never	1/2 full					not exposed	0	OPD	diploma/certificate	2	4	1	1	1	1	0	1	5	83
male	single	1	bachelors	no	no											yes	1	yes	negative	within 72 hours	28 days	strongly agree	agree	strongly agree	neutral	neutral	agree	yes	everytime	yes,if not used on patient	completely full	5	1	1	1	not exposed	0	OPD	bachelors	3	4	1	1	1	0	0	1	4	67
female	single	32	diploma/certificate	no	no											no	7	dont know	negative	dont know	dont know	strongly agree	strongly agree	strongly agree	neutral	neutral	neutral	yes	everytime	yes,if not used on patient	completely full					not exposed	0	medical	diploma/certificate	2	1	1	1	1	0	0	0	3	50
female	single	1	bachelors	no	no											yes	1	dont know	dont know	within 72 hours	28 days	strongly agree	strongly agree	strongly agree	agree	agree	strongly agree	yes	everytime	yes,if not used on patient	3/ 4full					not exposed	0	medical	bachelors	3	1	1	1	1	1	0	1	4	67
female	single	4	diploma/certificate	no	no											yes	2	dont know	postive	anytime after exposure	28 days	strongly agree	strongly agree	strongly agree	disagree	agree	agree	yes	everytime	never	completely full					not exposed	0	medical	diploma/certificate	3	3	1	1	1	0	0	1	4	67
female	married	1	bachelors	no	no											yes	6	dont know	negative	within 72 hours	28 days	strongly agree	strongly agree	strongly agree	strongly agree	strongly agree	strongly agree	yes	everytime	never	3/ 4full					not exposed	0	casualty	bachelors	3	2	1	1	1	1	0	1	5	83
female	widowed	33	diploma/certificate	no	no											yes	3	yes	unknown	anytime after exposure	6 months	neutral	agree	agree	strongly agree	disagree	neutral	yes	everytime	never	3/ 4full	7	0	0	0	not exposed	0	OPD	diploma/certificate	4	1	0	1	1	1	1	0	4	67
female	married	29	diploma/certificate	yes	no											yes	1	yes	postive	within 72 hours	dont know	strongly agree	strongly agree	strongly agree	strongly agree	strongly agree	strongly agree	yes	everytime	never	3/ 4full	7	0	1	0	not exposed	0	medical	diploma/certificate	4	2	1	1	1	1	0	1	5	83
female	divorced	30	diploma/certificate	yes	no											yes	1	yes	negative	within 72 hours	28 days	strongly agree	strongly agree	strongly agree	strongly agree	agree	agree	yes	everytime	never	3/ 4full	5	1	1	1	not exposed	0	OPD	diploma/certificate	4	4	1	1	1	1	0	1	5	83
female	married	25	diploma/certificate	no	no											yes	1	yes	negative	within 72 hours	28 days	agree	agree	agree	agree	agree	agree	yes	everytime	never	1/2 full					not exposed	0	medical	diploma/certificate	3	4	1	1	1	1	0	1	5	83
female	single	11	diploma/certificate	yes	no											no	7	dont know	dont know	dont know	dont know							yes	everytime	yes,if not used on patient	3/ 4full					not exposed	0	casualty	diploma/certificate	3	0
female	single	1	diploma/certificate	no	no											yes	1	yes	negative	anytime after exposure	6 months	strongly agree	strongly agree	strongly agree	strongly agree	strongly agree	strongly agree	yes	everytime	never	completely full	5	1	0	0	not exposed	0	casualty	diploma/certificate	4	2	1	1	1	1	0	1	5	83
female	widowed	7	others	no	no											yes	3	yes	postive	within 72 hours	6 months	strongly agree	strongly agree	strongly agree	strongly agree	agree	stronly disagree	yes	everytime	never	completely full					not exposed	0	medical	others	3	2	1	1	1	1	0	0	4	67
female	married	26	diploma/certificate	no	no											yes	6	yes	postive	anytime after exposure	dont know							yes	everytime	never	completely full					not exposed	0	medical	diploma/certificate	3	1
male	married	5	bachelors	no	no											yes	4	no	negative	within 72 hours	28 days	strongly agree	strongly agree	strongly agree	strongly agree	strongly agree	strongly agree	yes	everytime	never	3/ 4full					not exposed	0	medical	bachelors		4	1	1	1	1	0	1	5	83
female	divorced	28	diploma/certificate	yes	no											yes	1	yes	dont know	within 72 hours	6 months	strongly agree	strongly agree	strongly agree	strongly agree	strongly agree	strongly agree	yes	everytime	never	3/ 4full					not exposed	0	medical	diploma/certificate	4	0	1	1	1	1	0	1	5	83
female	married	24	diploma/certificate	no	no											yes	6	yes	negative	within 72 hours	6 months	agree	agree	agree	agree	disagree	agree	yes	everytime		3/ 4full	6	1	1	0	not exposed	0	casualty	diploma/certificate	3	3	1	1	1	0	1	1	5	83
female	divorced	7	diploma/certificate	no	no											no	7	yes	negative	within 72 hours	6 months	strongly agree	strongly agree	strongly agree	strongly agree	strongly agree	strongly agree	yes	everytime	never	3/ 4full	5	1	1	0	not exposed	0	casualty	diploma/certificate	4	2	1	1	1	1	0	1	5	83
female	single	0	diploma/certificate	no	no											yes	1	yes	negative	within 72 hours	dont know	strongly agree	strongly agree	strongly agree	strongly agree	strongly agree	strongly agree	yes	everytime	never	1/2 full					not exposed	0	medical	diploma/certificate	4	3	1	1	1	1	0	1	5	83
female	married	25	diploma/certificate	no	no											yes	6	yes	negative	within 72 hours	6 months	strongly agree	strongly agree	strongly agree	strongly agree	strongly agree	strongly agree	yes	everytime	never	3/ 4full					not exposed	0	medical	diploma/certificate	4	3	1	1	1	1	0	1	5	83
female	divorced	1	bachelors	yes	no											yes	1	yes	dont know	within 72 hours	28 days	strongly agree	strongly agree	strongly agree	strongly agree	strongly agree	strongly agree	yes	everytime	never	3/ 4full					not exposed	0	medical	bachelors	4	3	1	1	1	1	0	1	5	83
female	married	10	diploma/certificate	no	no											yes	3	yes	dont know	anytime after exposure	dont know		agree	agree	agree		strongly agree	no	everytime	never	3/ 4full	10	0	0	0	not exposed	0	OPD	diploma/certificate	3	1		1	1	1		1	4	67
female	married	7	diploma/certificate	yes	no											yes	1	yes	negative	anytime after exposure	6 months	strongly agree	strongly agree	strongly agree	strongly agree	strongly agree	strongly agree	yes	everytime	never	3/ 4full	5	1	0	0	not exposed	0	OPD	diploma/certificate	4	2	1	1	1	1	0	1	5	83
female	married	25	diploma/certificate	no	no											no	7	no	dont know	anytime after exposure	dont know	strongly agree	strongly agree	strongly agree	strongly agree	strongly agree	strongly agree	yes	everytime	never	completely full		0	0		not exposed	0	casualty	diploma/certificate	3	0	1	1	1	1	0	1	5	83
female	divorced	33	others	yes	no											no	7	yes	negative	anytime after exposure	28 days	strongly agree	strongly agree	strongly agree	strongly agree	strongly agree	strongly agree	yes	everytime	yes,if not used on patient	completely full	3	1	0	1	not exposed	0	casualty	others	2	2	1	1	1	1	0	1	5	83
female	single	6	diploma/certificate	no	no											yes	6	yes	negative	within 72 hours	28 days	strongly agree	strongly agree	agree	agree	agree	agree	no	everytime			4	1	0	0	not exposed	0	medical	diploma/certificate	2	4	1	1	1	1	0	1	5	83
female	single	1	bachelors	no	no											yes	1	yes	negative	anytime after exposure	6 months	strongly agree	strongly agree	strongly agree	strongly agree	strongly agree	strongly agree	yes	everytime	never	completely full	5	1	0	0	not exposed	0	OPD	bachelors	3	2	1	1	1	1	0	1	5	83
female	single	1	diploma/certificate	yes	no											yes	1	yes	negative	within 72 hours	28 days	agree	agree	agree	agree	agree	agree	yes	everytime	never	3/ 4full	5	1	1	1	not exposed	0	medical	diploma/certificate	4	4	1	1	1	1	0	1	5	83
female	single	3	others	yes	no											yes	1	dont know	negative	within 72 hours	life time	strongly agree	strongly agree	strongly agree	neutral			yes	everytime	yes,if not used on patient	completely full	7	1	1	0	not exposed	0	casualty	others	2	3	1	1	1	0			3	50
female	married	17	diploma/certificate	no	no											no	7	dont know	dont know	within 72 hours	6 months	agree	agree	agree				yes	everytime	never	3/ 4full	8	0	1	0	not exposed	0	OPD	diploma/certificate	4	1	1	1	1				3	50
female	married	36	diploma/certificate	yes	no											yes	1	dont know	negative	anytime after exposure	28 days	agree	agree	agree	agree	agree	agree	yes	everytime	never	3/ 4full					not exposed	0	medical	diploma/certificate	4	1	1	1	1	1	0	1	5	83
female	single	23	diploma/certificate	no	no											no	7	yes	unknown	within 72 hours	6 months	strongly agree	strongly agree	strongly agree		strongly agree	agree	yes	everytime	never	completely full					not exposed	0	medical	diploma/certificate	3	3	1	1	1		0	1	4	67
female	single	3	diploma/certificate	no	no											no	7	dont know	dont know	dont know	dont know	agree	agree	agree	agree	agree	agree	no	everytime	never	3/ 4full	11	0	0	0	not exposed	0	medical	diploma/certificate	2	0	1	1	1	1	0	1	5	83
female	married	14	diploma/certificate	yes	no											no	7	dont know	unknown	anytime after exposure	dont know	strongly agree	strongly agree	strongly agree	strongly agree	strongly agree	strongly agree	yes	everytime	never	completely full	8	0	0	0	not exposed	0	OPD	diploma/certificate	3	0	1	1	1	1	0	1	5	83
female	single	4	others	no	no											no	7	yes	negative	within 72 hours	dont know	strongly agree	strongly agree	strongly agree	agree	strongly agree	strongly agree	yes	everytime	yes,if not used on patient	3/ 4full					not exposed	0	OPD	others	3	2	1	1	1	1	0	1	5	83
female	widowed	30	diploma/certificate	yes	yes				1	1	1	1		1		yes	1	yes	negative	within 72 hours	28 days	strongly agree	strongly agree	strongly agree	agree	strongly agree	strongly agree	yes	everytime	never	3/ 4full					exposed	yes	medical	diploma/certificate	4	4	1	1	1	1	0	1	5	83
female	single	3	diploma/certificate	no	no											yes	6	dont know	postive	within 72 hours	6 months	agree	agree	agree	agree	agree	strongly agree	yes	everytime	never	3/ 4full							medical	diploma/certificate	4		1	1	1	1	0	1	5	83
[truncated: 6 more columns]
